# Supplementary material for: A Hybrid Perovskite-Based Electromagnetic Wave Absorber with Enhanced Conduction Loss and Interfacial Polarization through Carbon Sphere Embedding
Source: Nanomaterials (Basel). 2024 Sep 27;14(19):1566. doi: 10.3390/nano14191566 (PMC11478511; doi:10.3390/nano14191566)
Supplement: Supplementary file 1 [file nanomaterials-14-01566-s001.zip]

Archive with 1 entries (1 files):
- nanomaterials-3200810-supplementary.pdf
